# Supplementary material for: Exponential distribution of total depressive symptom scores in relation to exponential latent trait and item threshold distributions: a simulation study
Source: BMC Res Notes. 2017 Nov 23;10:614. doi: 10.1186/s13104-017-2937-6 (PMC5701434; doi:10.1186/s13104-017-2937-6)
Supplement: Supplementary file 1 — Additional file 1. SAS codes for the present simulation. [file 13104_2017_2937_MOESM1_ESM.txt]

proc datasets kill nolist ;quit ;dm 'output; clear; log; clear;'; /*
/*
+-------------------+----------------------------------------------------------+
| PROGRAM NAME:     | binary.sas
+-------------------+----------------------------------------------------------+
| HISTORY:          | M.Akutagawa 29DEC2015  Initial coding
+-------------------+----------------------------------------------------------+
*/

*-- Macro Setting --*;
%let ROOT = C:\Users\maiko_akutagawa\Desktop\temp ;
**************************************************; 
*-- Setting --*;
options noxwait noxsync mprint mlogic ;
libname BIN "&ROOT" ;
**************************************************; 

*----------------------------------------------------------------------------------------*;
* program start ;
*----------------------------------------------------------------------------------------*;
%sysexec "&ROOT.\binary.xlsx" ;
%macro BIN( SIM = , RAM = ) ;
filename LIST dde "excel|p[Z^C_!R2C%eval(&RAM+2):R58C%eval(&RAM+2)" notab ;

data work.DATA1 ;
  infile LIST dsd missover dlm = '09'x lrecl = 2000 ;
  input P ;
run ;

proc transpose data = work.DATA1
               out = work.DATA2( drop = _NAME_ ) 
               prefix = P ;
run ;

%do NO = 1 %to 4 ;
  %if &NO = 1 %then %let SD = 1 ;
  %else %if &NO = 2 %then %let SD = 2 ;
  %else %if &NO = 3 %then %let SD = 3 ;
  %else %if &NO = 4 %then %let SD = 4 ;

  data bin.RST_&RAM._&NO ;
    set work.DATA2 ;
    array PCT{ 57 } P1 - P57 ;
    array THR{ 57 } THR1 - THR57 ;
    array RST{ 57 } RST1 - RST57 ;

    call streaminit( 100 ) ;
    do i = 1 to &SIM ;
      LAT = ( 1 / &RAM ) * rand( "exponential" ) ; 
      do j = 1 to dim( PCT ) ;
        THR{ j } = rand( "normal" , PCT{ j } , &SD ) ;
      if LAT < THR{ j } then RST{ j } = 0 ;
        else RST{ j } = 1 ; 
        TTL = sum ( of RST1 -- RST57 ) ; 
      end ;
      output ;
    end ;
  run ; 

  proc freq data = bin.RST_&RAM._&NO noprint ;
    table TTL / out = bin.CNT_&RAM._&NO ;
  run ;
%end ;
%mend ;
%BIN( SIM = 100000 , RAM = 1 )

%macro BIN( SIM = ) ;
filename LIST dde "excel|p[Z^C_!R2C6:R58C6" notab ;

data work.DATA1 ;
  infile LIST dsd missover dlm = '09'x lrecl = 2000 ;
  input P ;
run ;

proc transpose data = work.DATA1
               out = work.DATA2( drop = _NAME_ ) 
               prefix = P ;
run ;

%do NO = 1 %to 4 ;
  %if &NO = 1 %then %let SD = 0.5 ;
  %else %if &NO = 2 %then %let SD = 1 ;
  %else %if &NO = 3 %then %let SD = 1.5 ;
  %else %if &NO = 4 %then %let SD = 2 ;

  data bin.RST_A2S1_&NO._NOR2 ;
    set work.DATA2 ;
    array PCT{ 57 } P1 - P57 ;
    array THR{ 57 } THR1 - THR57 ;
    array RST{ 57 } RST1 - RST57 ;

    call streaminit( 100 ) ;
    do i = 1 to &SIM ;
      LAT = rand( "normal" , 2 , 1 ) ;
      do j = 1 to dim( PCT ) ;
        THR{ j } = rand( "normal" , PCT{ j } , &SD ) ;
      if LAT < THR{ j } then RST{ j } = 0 ;
        else RST{ j } = 1 ;
        TTL = sum ( of RST1 -- RST57 ) ;
      end ;
      output ;
    end ;
  run ; 

  proc freq data = bin.RST_A2S1_&NO._NOR2 noprint ;
    table TTL / out = bin.CNT_A2S1_&NO._NOR2 ;
  run ;
%end ;
%mend ;
%BIN( SIM = 10000 )

%macro BIN( SIM = , RAM = ) ;
  data bin.RST_&RAM._UNIFORM ;
    array THR{ 57 } THR1 - THR57 ;
    array RST{ 57 } RST1 - RST57 ;

    call streaminit( 100 ) ;
    do i = 1 to &SIM ;
      LAT = ( 1 / &RAM ) * rand( "exponential" ) ; 
      do j = 1 to dim( THR ) ;
        THR{ j } = rand( "uniform" ) * 5 ;
      if LAT < THR{ j } then RST{ j } = 0 ;
        else RST{ j } = 1 ; 
        TTL = sum ( of RST1 -- RST57 ) ; 
      end ;
      output ;
    end ;
  run ; 

  proc freq data = bin.RST_&RAM._UNIFORM noprint ;
    table TTL / out = bin.CNT_&RAM._UNIFORM ;
  run ;
%mend ;
%BIN( SIM = 10000 , RAM = 1 )

filename ddecmd dde 'excel|system' ;
data _null_ ;
  file ddecmd ;
  put '[quit()]' ;
run ;
