# Supplementary material for: Exponential distribution of total depressive symptom scores in relation to exponential latent trait and item threshold distributions: a simulation study
Source: BMC Res Notes. 2017 Nov 23;10:614. doi: 10.1186/s13104-017-2937-6 (PMC5701434; doi:10.1186/s13104-017-2937-6)
Supplement: Supplementary file 3 — Additional file 3. Raw data for all figures. [file 13104_2017_2937_MOESM3_ESM.xlsx]

## Sheet: fig2A,
Figure2A,3A
λ1,SD1
times:100000
score	frequency	percentile
0	6370	6.37
1	12780	12.78
2	13482	13.482
3	10921	10.921
4	8275	8.275
5	6383	6.383
6	4760	4.76
7	3858	3.858
8	3225	3.225
9	2667	2.667
10	2209	2.209
11	1990	1.99
12	1716	1.716
13	1530	1.53
14	1397	1.397
15	1217	1.217
16	1192	1.192
17	1044	1.044
18	948	0.948
19	794	0.794
20	831	0.831
21	723	0.723
22	653	0.653
23	622	0.622
24	630	0.63
25	516	0.516
26	533	0.533
27	502	0.502
28	497	0.497
29	472	0.472
30	396	0.396
31	378	0.378
32	355	0.355
33	340	0.34
34	341	0.341
35	343	0.343
36	271	0.271
37	307	0.307
38	304	0.304
39	264	0.264
40	253	0.253
41	259	0.259
42	250	0.25
43	222	0.222
44	206	0.206
45	204	0.204
46	196	0.196
47	191	0.191
48	186	0.186
49	193	0.193
50	173	0.173
51	170	0.17
52	185	0.185
53	202	0.202
54	171	0.171
55	210	0.21
56	235	0.235
57	458	0.458

## Sheet: fig2b.
Figure2B,3B
λ1,SD2
times:100000
score	frequency	percentile
0	7	0.007
1	77	0.077
2	390	0.39
3	1076	1.076
4	2325	2.325
5	4051	4.051
6	5756	5.756
7	7283	7.283
8	7730	7.73
9	8025	8.025
10	7416	7.416
11	6702	6.702
12	5994	5.994
13	5010	5.01
14	4334	4.334
15	3650	3.65
16	3230	3.23
17	2741	2.741
18	2465	2.465
19	2223	2.223
20	1940	1.94
21	1652	1.652
22	1552	1.552
23	1369	1.369
24	1151	1.151
25	1091	1.091
26	982	0.982
27	876	0.876
28	831	0.831
29	729	0.729
30	677	0.677
31	618	0.618
32	536	0.536
33	521	0.521
34	475	0.475
35	432	0.432
36	409	0.409
37	349	0.349
38	325	0.325
39	325	0.325
40	273	0.273
41	253	0.253
42	215	0.215
43	212	0.212
44	200	0.2
45	180	0.18
46	185	0.185
47	136	0.136
48	161	0.161
49	128	0.128
50	118	0.118
51	107	0.107
52	101	0.101
53	97	0.097
54	75	0.075
55	74	0.074
56	74	0.074
57	86	0.086

## Sheet: fig2c,
fig2c,3c
λ1,SD3
times:100000
score	frequency	percentile
0	0	0
1	0	0
2	2	0.002
3	21	0.021
4	60	0.06
5	207	0.207
6	479	0.479
7	973	0.973
8	1833	1.833
9	2980	2.98
10	4307	4.307
11	5565	5.565
12	6593	6.593
13	7314	7.314
14	7630	7.63
15	7610	7.61
16	6944	6.944
17	6494	6.494
18	5651	5.651
19	4717	4.717
20	4027	4.027
21	3546	3.546
22	3073	3.073
23	2643	2.643
24	2318	2.318
25	1988	1.988
26	1680	1.68
27	1443	1.443
28	1236	1.236
29	1161	1.161
30	948	0.948
31	832	0.832
32	744	0.744
33	653	0.653
34	566	0.566
35	501	0.501
36	447	0.447
37	394	0.394
38	324	0.324
39	304	0.304
40	264	0.264
41	206	0.206
42	180	0.18
43	170	0.17
44	171	0.171
45	137	0.137
46	123	0.123
47	91	0.091
48	84	0.084
49	81	0.081
50	51	0.051
51	47	0.047
52	48	0.048
53	42	0.042
54	34	0.034
55	29	0.029
56	18	0.018
57	16	0.016

## Sheet: fig2d,
fig2d,3d
λ1,SD4
times:100000
score	frequency	percentile
0	0	0
1	0	0
2	0	0
3	0	0
4	1	0.001
5	13	0.013
6	41	0.041
7	108	0.108
8	282	0.282
9	587	0.587
10	1025	1.025
11	1850	1.85
12	2856	2.856
13	4036	4.036
14	5461	5.461
15	6464	6.464
16	7480	7.48
17	7869	7.869
18	7881	7.881
19	7606	7.606
20	7019	7.019
21	6100	6.1
22	5316	5.316
23	4492	4.492
24	3852	3.852
25	3310	3.31
26	2683	2.683
27	2271	2.271
28	1989	1.989
29	1535	1.535
30	1246	1.246
31	1086	1.086
32	919	0.919
33	784	0.784
34	661	0.661
35	528	0.528
36	459	0.459
37	372	0.372
38	347	0.347
39	251	0.251
40	210	0.21
41	194	0.194
42	152	0.152
43	141	0.141
44	108	0.108
45	75	0.075
46	81	0.081
47	48	0.048
48	49	0.049
49	42	0.042
50	30	0.03
51	25	0.025
52	23	0.023
53	17	0.017
54	7	0.007
55	10	0.01
56	8	0.008
57	0	0

## Sheet: fig4a
figure4a,c
λ2,SD1
times:10000
score	frequency	percent
0	1	0.01
1	9	0.09
2	49	0.49
3	105	1.05
4	237	2.37
5	413	4.13
6	588	5.88
7	689	6.89
8	758	7.58
9	814	8.14
10	740	7.4
11	707	7.07
12	585	5.85
13	471	4.71
14	436	4.36
15	344	3.44
16	342	3.42
17	269	2.69
18	255	2.55
19	209	2.09
20	203	2.03
21	171	1.71
22	161	1.61
23	125	1.25
24	121	1.21
25	100	1
26	100	1
27	91	0.91
28	90	0.9
29	76	0.76
30	81	0.81
31	66	0.66
32	51	0.51
33	59	0.59
34	47	0.47
35	42	0.42
36	39	0.39
37	39	0.39
38	27	0.27
39	24	0.24
40	28	0.28
41	21	0.21
42	20	0.2
43	20	0.2
44	21	0.21
45	19	0.19
46	25	0.25
47	12	0.12
48	10	0.1
49	13	0.13
50	11	0.11
51	11	0.11
52	12	0.12
53	9	0.09
54	8	0.08
55	8	0.08
56	10	0.1
57	8	0.08

## Sheet: fig4b
figure4b,d
λ2,SD2
times:10000
score	frequency	percent
0	0	0
1	0	0
2	0	0
3	0	0
4	0	0
5	1	0.01
6	4	0.04
7	8	0.08
8	26	0.26
9	61	0.61
10	101	1.01
11	177	1.77
12	304	3.04
13	416	4.16
14	538	5.38
15	657	6.57
16	737	7.37
17	819	8.19
18	771	7.71
19	763	7.63
20	693	6.93
21	619	6.19
22	481	4.81
23	478	4.78
24	378	3.78
25	308	3.08
26	289	2.89
27	215	2.15
28	196	1.96
29	164	1.64
30	126	1.26
31	121	1.21
32	83	0.83
33	81	0.81
34	62	0.62
35	57	0.57
36	49	0.49
37	32	0.32
38	27	0.27
39	28	0.28
40	23	0.23
41	20	0.2
42	18	0.18
43	16	0.16
44	7	0.07
45	9	0.09
46	9	0.09
47	4	0.04
48	4	0.04
49	2	0.02
50	5	0.05
51	5	0.05
52	4	0.04
53	2	0.02
54	1	0.01
55	1	0.01
56	0	0
57	0	0

## Sheet: fig.5a
figure s5a
λ3,SD1
times:10000
score	frequency	percentile
0	0	0
1	0	0
2	0	0
3	1	0.01
4	4	0.04
5	14	0.14
6	49	0.49
7	107	1.07
8	189	1.89
9	271	2.71
10	445	4.45
11	578	5.78
12	662	6.62
13	723	7.23
14	756	7.56
15	755	7.55
16	682	6.82
17	660	6.6
18	531	5.31
19	443	4.43
20	416	4.16
21	370	3.7
22	300	3
23	267	2.67
24	232	2.32
25	190	1.9
26	182	1.82
27	142	1.42
28	144	1.44
29	116	1.16
30	114	1.14
31	78	0.78
32	77	0.77
33	74	0.74
34	61	0.61
35	44	0.44
36	37	0.37
37	45	0.45
38	32	0.32
39	23	0.23
40	22	0.22
41	25	0.25
42	22	0.22
43	11	0.11
44	25	0.25
45	15	0.15
46	9	0.09
47	8	0.08
48	6	0.06
49	9	0.09
50	6	0.06
51	5	0.05
52	5	0.05
53	7	0.07
54	5	0.05
55	4	0.04
56	1	0.01
57	1	0.01

## Sheet: fig5b
figure 5b
λ3,SD2
times:10000
score	frequency	percent
0	0	0
1	0	0
2	0	0
3	0	0
4	0	0
5	0	0
6	0	0
7	0	0
8	2	0.02
9	1	0.01
10	9	0.09
11	24	0.24
12	39	0.39			f
13	97	0.97
14	155	1.55
15	208	2.08
16	373	3.73
17	491	4.91
18	615	6.15
19	693	6.93
20	808	8.08
21	858	8.58
22	870	8.7
23	828	8.28
24	720	7.2
25	642	6.42
26	513	5.13
27	453	4.53
28	346	3.46
29	279	2.79
30	241	2.41
31	172	1.72
32	123	1.23
33	101	1.01
34	77	0.77
35	66	0.66
36	45	0.45
37	34	0.34
38	30	0.3
39	23	0.23
40	17	0.17
41	8	0.08
42	9	0.09
43	6	0.06
44	7	0.07
45	8	0.08
46	2	0.02
47	3	0.03
48	0	0
49	1	0.01
50	2	0.02
51	1	0.01
52	0	0
53	0	0
54	0	0
55	0	0
56	0	0
57	0	0

## Sheet: fig6
figure6
λ1,uniform
times:10000
score	frequency	percent
0	769	7.69
1	686	6.86
2	697	6.97
3	603	6.03
4	576	5.76
5	542	5.42
6	483	4.83
7	438	4.38
8	408	4.08
9	383	3.83
10	333	3.33
11	337	3.37
12	277	2.77
13	259	2.59
14	248	2.48
15	242	2.42
16	223	2.23
17	186	1.86
18	183	1.83
19	175	1.75
20	171	1.71
21	135	1.35
22	132	1.32
23	137	1.37
24	117	1.17
25	101	1.01
26	93	0.93
27	76	0.76
28	79	0.79
29	67	0.67
30	58	0.58
31	69	0.69
32	58	0.58
33	56	0.56
34	53	0.53
35	34	0.34
36	52	0.52
37	31	0.31
38	31	0.31
39	29	0.29
40	21	0.21
41	21	0.21
42	21	0.21
43	24	0.24
44	33	0.33
45	27	0.27
46	19	0.19
47	22	0.22
48	11	0.11
49	17	0.17
50	17	0.17
51	12	0.12
52	16	0.16
53	11	0.11
54	9	0.09
55	9	0.09
56	11	0.11
57	72	0.72
